# Supplementary material for: Radiation-induced extracellular matrix remodelling drives prognosis and predicts radiotherapy response in muscle-invasive bladder cancer
Source: Front Oncol. 2025 Jul 28;15:1616943. doi: 10.3389/fonc.2025.1616943 (PMC12336036; doi:10.3389/fonc.2025.1616943)
Supplement: Supplementary file 2 [file DataSheet1.xlsx]

## Sheet: Sheet 1
analysis	factor.id	factor.name	factor.value	HR	Lower_CI	Upper_CI	Inv_HR	Inv_Lower_CI	Inv_Upper_CI	p
all_ECM_markers_meta_analysis_prognostic	treatment_simple:Cystectomy	treatment_simple	Cystectomy	0.809503	0.594083	1.10304	1.23533	0.906588	1.68327	0.180655
all_ECM_markers_meta_analysis_prognostic	concurrent_chemotherapy:Yes	concurrent_chemotherapy	Yes	0.811799	0.597439	1.10307	1.23183	0.90656	1.67381	0.182576
all_ECM_markers_meta_analysis_prognostic	TNFAIP6_group:High	TNFAIP6_group	High	0.910131	0.692877	1.19551	1.09874	0.836466	1.44326	0.49859
all_ECM_markers_meta_analysis_prognostic	FLG_group:High	FLG_group	High	0.972493	0.781375	1.21036	1.02829	0.826203	1.27979	0.802706
all_ECM_markers_meta_analysis_prognostic	COL5A2_group:High	COL5A2_group	High	0.989543	0.754878	1.29716	1.01057	0.770917	1.32472	0.939326
all_ECM_markers_meta_analysis_prognostic	histology_grade_simple:G3	histology_grade_simple	G3	1.00594	0.668602	1.51347	0.9941	0.660735	1.49566	0.977348
all_ECM_markers_meta_analysis_prognostic	sex:Female	sex	Female	1.01942	0.790715	1.31428	0.980948	0.760873	1.26468	0.88203
all_ECM_markers_meta_analysis_prognostic	age	age	<continuous>	1.03134	1.01795	1.04491	0.969609	0.957021	0.982363	3.67609e-06
all_ECM_markers_meta_analysis_prognostic	COL1A1_group:High	COL1A1_group	High	1.0879	0.822872	1.43829	0.919203	0.695272	1.21526	0.554244
all_ECM_markers_meta_analysis_prognostic	neoadjuvant_chemo:Yes	neoadjuvant_chemo	Yes	1.16651	0.819699	1.66006	0.857256	0.602387	1.21996	0.392245
all_ECM_markers_meta_analysis_prognostic	FN1_group:High	FN1_group	High	1.50691	1.13322	2.00383	0.663609	0.499045	0.88244	0.00480171
all_ECM_markers_meta_analysis_prognostic	T_stage_simple:T3/T4	T_stage_simple	T3/T4	1.67404	1.28391	2.1827	0.597359	0.458149	0.778868	0.00014118
all_ECM_markers_meta_analysis_prognostic	CON_treatment:Yes	CON_treatment	Yes
all_ECM_markers_meta_analysis_prognostic	histology_grade_simple:G4	histology_grade_simple	G4
COL1A1_meta_analysis_prognostic	histology_grade_simple:G4	histology_grade_simple	G4	7.90329e-07	0	#NUM!	1.2653e+06	0	#NUM!	0.990874
COL1A1_meta_analysis_prognostic	CON_treatment:Yes	CON_treatment	Yes	0.742479	0.516117	1.06812	1.34684	0.936224	1.93755	0.10854
COL1A1_meta_analysis_prognostic	concurrent_chemotherapy:Yes	concurrent_chemotherapy	Yes	0.870601	0.654436	1.15817	1.14863	0.863434	1.52803	0.3413
COL1A1_meta_analysis_prognostic	histology_grade_simple:G3	histology_grade_simple	G3	0.937322	0.673726	1.30405	1.06687	0.766842	1.48428	0.700826
COL1A1_meta_analysis_prognostic	treatment_simple:Cystectomy	treatment_simple	Cystectomy	0.960184	0.736807	1.25128	1.04147	0.799181	1.35721	0.763615
COL1A1_meta_analysis_prognostic	age	Age	<continuous>	1.03159	1.01934	1.04398	0.969381	0.957873	0.981028	3.33976e-07
COL1A1_meta_analysis_prognostic	sex:Female	sex	Female	1.0565	0.843762	1.32288	0.946519	0.755925	1.18517	0.631859
COL1A1_meta_analysis_prognostic	neoadjuvant_chemo:Yes	neoadjuvant_chemo	Yes	1.21526	0.866621	1.70414	0.822872	0.586806	1.15391	0.258424
COL1A1_meta_analysis_prognostic	COL1A1_group:High	COL1A1_group	High	1.2854	1.05788	1.56184	0.77797	0.640269	0.945286	0.0115339
COL1A1_meta_analysis_prognostic	T_stage_simple:T3/T4	T_stage_simple	T3/T4	1.42354	1.13423	1.78665	0.702473	0.559706	0.881657	0.00231503
COL1A1_meta_analysis_predictive	histology_grade_simple:G4	histology_grade_simple	G4	7.81816e-07	0	#NUM!	1.27907e+06	0	#NUM!	0.990867
COL1A1_meta_analysis_predictive	CON_treatment:Yes	CON_treatment	Yes	0.741	0.515022	1.06613	1.34953	0.937972	1.94166	0.106318
COL1A1_meta_analysis_predictive	concurrent_chemotherapy:Yes	concurrent_chemotherapy	Yes	0.870242	0.65419	1.15765	1.14911	0.863822	1.52861	0.339802
COL1A1_meta_analysis_predictive	histology_grade_simple:G3	histology_grade_simple	G3	0.938934	0.67482	1.30642	1.06504	0.765452	1.48188	0.708482
COL1A1_meta_analysis_predictive	COL1A1_treatment_interaction:Low_Cystectomy	COL1A1_treatment_interaction	Low_Cystectomy	1.0052	0.713047	1.41705	0.994828	0.70569	1.40243	0.976388
COL5A2_meta_analysis_prognostic	age	Age	<continuous>	1.03172	1.01946	1.04413	0.969254	0.957734	0.980911	3.0634e-07
COL5A2_meta_analysis_prognostic	sex:Female	sex	Female	1.05672	0.843907	1.32319	0.946328	0.755749	1.18497	0.630653
COL5A2_meta_analysis_prognostic	neoadjuvant_chemo:Yes	neoadjuvant_chemo	Yes	1.21709	0.867899	1.70677	0.821632	0.585901	1.15221	0.254808
COL5A2_meta_analysis_prognostic	COL5A2_treatment_interaction:High_Cystectomy	COL5A2_treatment_interaction	High_Cystectomy	1.22522	0.884929	1.69636	0.816181	0.589496	1.13003	0.221118
COL5A2_meta_analysis_prognostic	COL5A2_treatment_interaction:High_Radiotherapy	COL5A2_treatment_interaction	High_Radiotherapy	1.3257	1.03765	1.69371	0.754319	0.590421	0.963714	0.0240913
COL5A2_meta_analysis_prognostic	T_stage_simple:T3/T4	T_stage_simple	T3/T4	1.432	1.13929	1.79992	0.698323	0.555579	0.877742	0.00208634
COL5A2_meta_analysis_prognostic	histology_grade_simple:G4	histology_grade_simple	G4	8.25703e-07	0	#NUM!	1.21109e+06	0	#NUM!	0.990889
COL5A2_meta_analysis_prognostic	CON_treatment:Yes	CON_treatment	Yes	0.744561	0.517626	1.07099	1.34307	0.933719	1.9319	0.111784
COL5A2_meta_analysis_prognostic	concurrent_chemotherapy:Yes	concurrent_chemotherapy	Yes	0.881816	0.662654	1.17346	1.13402	0.852179	1.50908	0.388287
COL5A2_meta_analysis_prognostic	histology_grade_simple:G3	histology_grade_simple	G3	0.946074	0.680217	1.31584	1.057	0.759971	1.47012	0.741907
COL5A2_meta_analysis_prognostic	treatment_simple:Cystectomy	treatment_simple	Cystectomy	0.978135	0.751524	1.27308	1.02235	0.785498	1.33063	0.869404
COL5A2_meta_analysis_prognostic	age	Age	<continuous>	1.0314	1.01917	1.04378	0.969558	0.95806	0.981194	3.7938e-07
COL5A2_meta_analysis_prognostic	sex:Female	sex	Female	1.06494	0.850605	1.33329	0.939018	0.750025	1.17563	0.58317
COL5A2_meta_analysis_prognostic	neoadjuvant_chemo:Yes	neoadjuvant_chemo	Yes	1.19114	0.849071	1.67101	0.839534	0.59844	1.17776	0.311213
COL5A2_meta_analysis_prognostic	COL5A2_group:High	COL5A2_group	High	1.21043	0.994809	1.47279	0.826151	0.678982	1.00522	0.0563959
COL5A2_meta_analysis_predictive	T_stage_simple:T3/T4	T_stage_simple	T3/T4	1.40951	1.12215	1.77046	0.709465	0.564825	0.891143	0.00317039
COL5A2_meta_analysis_predictive	histology_grade_simple:G4	histology_grade_simple	G4	8.46906e-07	0	#NUM!	1.18077e+06	0	#NUM!	0.990913
COL5A2_meta_analysis_predictive	CON_treatment:Yes	CON_treatment	Yes	0.749451	0.520913	1.07826	1.33431	0.927423	1.91971	0.120185
COL5A2_meta_analysis_predictive	COL5A2_treatment_interaction:Low_Cystectomy	COL5A2_treatment_interaction	Low_Cystectomy	0.855064	0.606094	1.2063	1.1695	0.828978	1.64991	0.372524
COL5A2_meta_analysis_predictive	concurrent_chemotherapy:Yes	concurrent_chemotherapy	Yes	0.878433	0.660052	1.16907	1.13839	0.855383	1.51503	0.374104
COL5A2_meta_analysis_predictive	histology_grade_simple:G3	histology_grade_simple	G3	0.936789	0.673232	1.30352	1.06748	0.767151	1.48537	0.69847
COL5A2_meta_analysis_predictive	age	Age	<continuous>	1.03146	1.01919	1.04388	0.969498	0.957966	0.981168	3.89112e-07
COL5A2_meta_analysis_predictive	sex:Female	sex	Female	1.06299	0.849089	1.33078	0.940743	0.751441	1.17773	0.594116
COL5A2_meta_analysis_predictive	COL5A2_treatment_interaction:High_Radiotherapy	COL5A2_treatment_interaction	High_Radiotherapy	1.10303	0.862218	1.4111	0.906593	0.708667	1.1598	0.435207
COL5A2_meta_analysis_predictive	neoadjuvant_chemo:Yes	neoadjuvant_chemo	Yes	1.19962	0.854754	1.68362	0.8336	0.593959	1.16993	0.292599
COL5A2_meta_analysis_predictive	COL5A2_treatment_interaction:High_Cystectomy	COL5A2_treatment_interaction	High_Cystectomy	1.21124	0.873529	1.67952	0.825597	0.595407	1.14478	0.250481
COL5A2_meta_analysis_predictive	T_stage_simple:T3/T4	T_stage_simple	T3/T4	1.39377	1.10732	1.75432	0.71748	0.570022	0.903083	0.00467816
COL1A1_BCON_cohort_CON_predictive	histology_grade_simple:G4	histology_grade_simple	G4	2.91376e-07	0	#NUM!	3.43199e+06	0	#NUM!	0.9945
COL1A1_BCON_cohort_CON_predictive	T_stage_simple:T3/T4	T_stage_simple	T3/T4	0.700934	0.387172	1.26897	1.42667	0.788041	2.58283	0.240643
COL1A1_BCON_cohort_CON_predictive	histology_grade_simple:G3	histology_grade_simple	G3	0.844879	0.474329	1.50491	1.1836	0.664493	2.10824	0.56713
COL1A1_BCON_cohort_CON_predictive	age	Age	<continuous>	1.03519	1.00404	1.06731	0.966002	0.936932	0.995975	0.0265073
COL1A1_BCON_cohort_CON_predictive	COL1A1_CON_interaction:Low_No	COL1A1_CON_interaction	Low_No	1.22207	0.617688	2.41782	0.818282	0.413595	1.61894	0.564564
COL1A1_BCON_cohort_CON_predictive	sex:Female	sex	Female	1.26881	0.774614	2.07829	0.788142	0.481165	1.29097	0.344353
COL1A1_BCON_cohort_CON_predictive	COL1A1_CON_interaction:Low_Yes	COL1A1_CON_interaction	Low_Yes	1.54152	0.797512	2.97964	0.648709	0.335611	1.2539	0.198071
COL1A1_BCON_cohort_CON_predictive	COL1A1_CON_interaction:High_No	COL1A1_CON_interaction	High_No	1.94725	1.02582	3.69633	0.513545	0.270539	0.974826	0.0415566
ECM_signature_BCON_cohort_CON_predictive	histology_grade_simple:G4	histology_grade_simple	G4	7.40104e-08	0	#NUM!	1.35116e+07	0	#NUM!	0.99632
ECM_signature_BCON_cohort_CON_predictive	T_stage_simple:T3/T4	T_stage_simple	T3/T4	0.69399	0.38224	1.26	1.44094	0.793653	2.61615	0.229955
ECM_signature_BCON_cohort_CON_predictive	histology_grade_simple:G3	histology_grade_simple	G3	0.818849	0.459851	1.45811	1.22123	0.685819	2.17462	0.497216
ECM_signature_BCON_cohort_CON_predictive	age	Age	<continuous>	1.03591	1.00518	1.06758	0.965331	0.936696	0.994842	0.021646
ECM_signature_BCON_cohort_CON_predictive	ECM_CON_interaction:Low_No	ECM_CON_interaction	Low_No	1.3059	0.663266	2.57118	0.765755	0.388926	1.50769	0.440034
ECM_signature_BCON_cohort_CON_predictive	sex:Female	sex	Female	1.33132	0.816015	2.17204	0.751134	0.460397	1.22547	0.251858
ECM_signature_BCON_cohort_CON_predictive	ECM_CON_interaction:Low_Yes	ECM_CON_interaction	Low_Yes	1.38573	0.719417	2.66917	0.721642	0.374649	1.39002	0.329379
ECM_signature_BCON_cohort_CON_predictive	ECM_CON_interaction:High_No	ECM_CON_interaction	High_No	1.63615	0.86167	3.10674	0.611191	0.321881	1.16054	0.132352
ECM_signature_meta_analysis_prognostic	histology_grade_simple:G4	histology_grade_simple	G4	9.98799e-07	0	#NUM!	1.0012e+06	0	#NUM!	0.99103
ECM_signature_meta_analysis_prognostic	CON_treatment:Yes	CON_treatment	Yes	0.750443	0.521781	1.07931	1.33255	0.926518	1.91651	0.12154
ECM_signature_meta_analysis_prognostic	concurrent_chemotherapy:Yes	concurrent_chemotherapy	Yes	0.865147	0.65014	1.15126	1.15587	0.868614	1.53813	0.320369
ECM_signature_meta_analysis_prognostic	histology_grade_simple:G3	histology_grade_simple	G3	0.920225	0.661296	1.28054	1.08669	0.780923	1.51218	0.621903
ECM_signature_meta_analysis_prognostic	treatment_simple:Cystectomy	treatment_simple	Cystectomy	0.975918	0.7497	1.2704	1.02468	0.787156	1.33387	0.85623
ECM_signature_meta_analysis_prognostic	age	Age	<continuous>	1.0314	1.01917	1.04377	0.969556	0.958063	0.981187	3.74229e-07
ECM_signature_meta_analysis_prognostic	sex:Female	sex	Female	1.06446	0.8503	1.33255	0.939445	0.750439	1.17605	0.585733
ECM_signature_meta_analysis_prognostic	neoadjuvant_chemo:Yes	neoadjuvant_chemo	Yes	1.23793	0.882697	1.73613	0.807799	0.575994	1.13289	0.216124
ECM_signature_meta_analysis_prognostic	median_ECM_group:High	median_ECM_group	High	1.29429	1.06411	1.57427	0.772624	0.635215	0.939756	0.00982716
ECM_signature_meta_analysis_prognostic	T_stage_simple:T3/T4	T_stage_simple	T3/T4	1.41191	1.12512	1.77179	0.708262	0.564401	0.888792	0.00290477
ECM_signature_meta_analysis_predictive	histology_grade_simple:G4	histology_grade_simple	G4	9.83734e-07	0	#NUM!	1.01653e+06	0	#NUM!	0.99102
ECM_signature_meta_analysis_predictive	CON_treatment:Yes	CON_treatment	Yes	0.75085	0.522056	1.07991	1.33182	0.926001	1.9155	0.122261
ECM_signature_meta_analysis_predictive	concurrent_chemotherapy:Yes	concurrent_chemotherapy	Yes	0.866054	0.650765	1.15257	1.15466	0.867629	1.53665	0.32403
ECM_signature_meta_analysis_predictive	histology_grade_simple:G3	histology_grade_simple	G3	0.920179	0.661235	1.28053	1.08675	0.780928	1.51232	0.62174
ECM_signature_meta_analysis_predictive	ECM_signature_treatment_interaction:Low_Cystectomy	ECM_signature_treatment_interaction	Low_Cystectomy	0.939086	0.664032	1.32807	1.06487	0.752972	1.50595	0.722273
ECM_signature_meta_analysis_predictive	age	Age	<continuous>	1.0314	1.01916	1.04378	0.969559	0.958058	0.981197	3.81995e-07
ECM_signature_meta_analysis_predictive	sex:Female	sex	Female	1.06375	0.849718	1.3317	0.940067	0.750919	1.17686	0.589751
ECM_signature_meta_analysis_predictive	neoadjuvant_chemo:Yes	neoadjuvant_chemo	Yes	1.23482	0.880152	1.73242	0.809832	0.577228	1.13617	0.222092
ECM_signature_meta_analysis_predictive	ECM_signature_treatment_interaction:High_Radiotherapy	ECM_signature_treatment_interaction	High_Radiotherapy	1.26141	0.986035	1.6137	0.792761	0.619694	1.01416	0.0645948
ECM_signature_meta_analysis_predictive	ECM_signature_treatment_interaction:High_Cystectomy	ECM_signature_treatment_interaction	High_Cystectomy	1.26936	0.914133	1.76262	0.787799	0.567336	1.09393	0.154456
ECM_signature_meta_analysis_predictive	T_stage_simple:T3/T4	T_stage_simple	T3/T4	1.40737	1.12034	1.76793	0.710547	0.565633	0.892587	0.00332046
FLG_meta_analysis_prognostic	treatment_simple:Cystectomy	treatment_simple	Cystectomy	0.80771	0.594244	1.09786	1.23807	0.910865	1.68281	0.172644
FLG_meta_analysis_prognostic	concurrent_chemotherapy:Yes	concurrent_chemotherapy	Yes	0.838143	0.61868	1.13546	1.19311	0.880703	1.61634	0.254343
FLG_meta_analysis_prognostic	sex:Female	sex	Female	1.01506	0.787804	1.30786	0.985166	0.764605	1.26935	0.907991
FLG_meta_analysis_prognostic	age	Age	<continuous>	1.03114	1.01788	1.04458	0.969796	0.957319	0.982435	3.44766e-06
FLG_meta_analysis_prognostic	FLG_group_tertiles:High	FLG_group_tertiles	High	1.05532	0.841068	1.32415	0.947578	0.755199	1.18896	0.641888
FLG_meta_analysis_prognostic	histology_grade_simple:G3	histology_grade_simple	G3	1.06334	0.708839	1.59513	0.940432	0.626906	1.41076	0.766605
FLG_meta_analysis_prognostic	neoadjuvant_chemo:Yes	neoadjuvant_chemo	Yes	1.13748	0.800943	1.61543	0.879135	0.619031	1.24853	0.471677
FLG_meta_analysis_prognostic	T_stage_simple:T3/T4	T_stage_simple	T3/T4	1.76595	1.36491	2.28483	0.566267	0.437669	0.732649	1.51236e-05
FLG_meta_analysis_prognostic	CON_treatment:Yes	CON_treatment	Yes
FLG_meta_analysis_prognostic	histology_grade_simple:G4	histology_grade_simple	G4
FLG_meta_analysis_predictive	FLG_treatment_interaction:Low_medium_Cystectomy	FLG_treatment_interaction	Low_medium_Cystectomy	0.692874	0.492956	0.973869	1.44326	1.02683	2.02858	0.0346515
FLG_meta_analysis_predictive	FLG_treatment_interaction:High_Radiotherapy	FLG_treatment_interaction	High_Radiotherapy	0.834151	0.601784	1.15624	1.19882	0.864872	1.66173	0.276361
FLG_meta_analysis_predictive	concurrent_chemotherapy:Yes	concurrent_chemotherapy	Yes	0.857753	0.632783	1.16271	1.16584	0.860063	1.58032	0.322837
FLG_meta_analysis_predictive	gene_treatment_interaction:High_Cystectomy	gene_treatment_interaction	High_Cystectomy	0.929358	0.63817	1.35341	1.07601	0.738874	1.56698	0.702461
FLG_meta_analysis_predictive	sex:Female	sex	Female	1.0086	0.78274	1.29964	0.991471	0.769445	1.27756	0.947201
FLG_meta_analysis_predictive	age	Age	<continuous>	1.03116	1.01792	1.04458	0.969777	0.957324	0.982392	3.25555e-06
FLG_meta_analysis_predictive	histology_grade_simple:G3	histology_grade_simple	G3	1.07899	0.7193	1.61855	0.92679	0.617835	1.39024	0.713265
FLG_meta_analysis_predictive	neoadjuvant_chemo:Yes	neoadjuvant_chemo	Yes	1.09975	0.773831	1.56292	0.909302	0.639826	1.29227	0.595982
FLG_meta_analysis_predictive	T_stage_simple:T3/T4	T_stage_simple	T3/T4	1.74085	1.3455	2.25236	0.574433	0.443979	0.743217	2.46604e-05
FLG_meta_analysis_predictive	CON_treatment:Yes	CON_treatment	Yes
FLG_meta_analysis_predictive	histology_grade_simple:G4	histology_grade_simple	G4
FN1_meta_analysis_prognostic	histology_grade_simple:G4	histology_grade_simple	G4	1.02698e-06	0	#NUM!	973726	0	#NUM!	0.99107
FN1_meta_analysis_prognostic	CON_treatment:Yes	CON_treatment	Yes	0.749182	0.520902	1.0775	1.33479	0.928071	1.91975	0.119379
FN1_meta_analysis_prognostic	concurrent_chemotherapy:Yes	concurrent_chemotherapy	Yes	0.861803	0.64767	1.14673	1.16036	0.872043	1.544	0.307487
FN1_meta_analysis_prognostic	histology_grade_simple:G3	histology_grade_simple	G3	0.913943	0.656722	1.27191	1.09416	0.786219	1.52271	0.59359
FN1_meta_analysis_prognostic	treatment_simple:Cystectomy	treatment_simple	Cystectomy	0.98546	0.756742	1.2833	1.01475	0.779238	1.32145	0.913435
FN1_meta_analysis_prognostic	age	Age	<continuous>	1.0313	1.01909	1.04367	0.969646	0.95816	0.981269	3.97765e-07
FN1_meta_analysis_prognostic	sex:Female	sex	Female	1.06575	0.85131	1.33422	0.938302	0.749502	1.17466	0.5785
FN1_meta_analysis_prognostic	neoadjuvant_chemo:Yes	neoadjuvant_chemo	Yes	1.2461	0.888599	1.74744	0.802502	0.572266	1.12537	0.202187
FN1_meta_analysis_prognostic	FN1_group:High	FN1_group	High	1.38969	1.14246	1.69043	0.719583	0.591567	0.875303	0.000993067
FN1_meta_analysis_prognostic	T_stage_simple:T3/T4	T_stage_simple	T3/T4	1.39924	1.11465	1.7565	0.714673	0.569313	0.897146	0.003786
FN1_meta_analysis_predictive	histology_grade_simple:G4	histology_grade_simple	G4	9.68131e-07	0	#NUM!	1.03292e+06	0	#NUM!	0.99104
FN1_meta_analysis_predictive	CON_treatment:Yes	CON_treatment	Yes	0.750728	0.521968	1.07975	1.33204	0.926143	1.91583	0.122059
FN1_meta_analysis_predictive	FN1_treatment_interaction:Low_Cystectomy	FN1_treatment_interaction	Low_Cystectomy	0.85319	0.600666	1.21188	1.17207	0.825167	1.66482	0.375226
FN1_meta_analysis_predictive	concurrent_chemotherapy:Yes	concurrent_chemotherapy	Yes	0.86528	0.650184	1.15153	1.1557	0.868407	1.53803	0.321027
FN1_meta_analysis_predictive	histology_grade_simple:G3	histology_grade_simple	G3	0.913952	0.656624	1.27213	1.09415	0.786085	1.52294	0.593812
FN1_meta_analysis_predictive	age	Age	<continuous>	1.03137	1.01913	1.04376	0.96958	0.95807	0.981228	3.97347e-07
FN1_meta_analysis_predictive	sex:Female	sex	Female	1.06329	0.849338	1.33113	0.940481	0.751243	1.17739	0.592414
FN1_meta_analysis_predictive	neoadjuvant_chemo:Yes	neoadjuvant_chemo	Yes	1.23525	0.88043	1.73307	0.809552	0.577011	1.13581	0.221376
FN1_meta_analysis_predictive	FN1_treatment_interaction:High_Radiotherapy	FN1_treatment_interaction	High_Radiotherapy	1.26297	0.987257	1.61568	0.791784	0.618933	1.01291	0.063182
FN1_meta_analysis_predictive	T_stage_simple:T3/T4	T_stage_simple	T3/T4	1.3825	1.09931	1.73863	0.723329	0.575164	0.909661	0.00561247
FN1_meta_analysis_predictive	FN1_treatment_interaction:High_Cystectomy	FN1_treatment_interaction	High_Cystectomy	1.3934	1.00409	1.93366	0.717669	0.517154	0.99593	0.047216
TCGA_TP53_COL5A2_interaction_prognostic	age	Age	<continuous>	1.02737	1.01093	1.04408	0.973357	0.957782	0.989185	0.00103359
TCGA_TP53_COL5A2_interaction_prognostic	sex:Female	sex	Female	1.11679	0.793352	1.57209	0.895422	0.636095	1.26047	0.526649
TCGA_TP53_COL5A2_interaction_prognostic	histology_grade_simple:G3	histology_grade_simple	G3	1.17138	0.277843	4.93848	0.853697	0.202491	3.59916	0.829406
TCGA_TP53_COL5A2_interaction_prognostic	TP53_COL5A2_interaction:High_No	TP53_COL5A2_interaction	High_No	1.32767	0.923401	1.90892	0.753202	0.523858	1.08295	0.126062
TCGA_TP53_COL5A2_interaction_prognostic	TP53_COL5A2_interaction:Low_Yes	TP53_COL5A2_interaction	Low_Yes	1.58383	0.819393	3.06144	0.63138	0.326644	1.22042	0.171445
TCGA_TP53_COL5A2_interaction_prognostic	TP53_COL5A2_interaction:High_Yes	TP53_COL5A2_interaction	High_Yes	1.67346	1.01392	2.76202	0.597566	0.362054	0.986275	0.0440071
TCGA_TP53_COL5A2_interaction_prognostic	T_stage_simple:T3/T4	T_stage_simple	T3/T4	2.03479	1.38588	2.98753	0.491451	0.334725	0.721562	0.000288542
TCGA_TP53_ECM_signature_interaction_prognostic	TP53_ECM_signature_interaction:Low_Yes	TP53_ECM_signature_interaction	Low_Yes	0.987416	0.486296	2.00493	1.01274	0.498769	2.05636	0.972045
TCGA_TP53_ECM_signature_interaction_prognostic	age	Age	<continuous>	1.02753	1.01121	1.04412	0.973206	0.957745	0.988918	0.000887901
TCGA_TP53_ECM_signature_interaction_prognostic	TP53_ECM_signature_interaction:High_No	TP53_ECM_signature_interaction	High_No	1.12408	0.783968	1.61174	0.889618	0.620448	1.27556	0.524666
TCGA_TP53_ECM_signature_interaction_prognostic	sex:Female	sex	Female	1.12505	0.798963	1.58422	0.888851	0.631226	1.25162	0.499854
TCGA_TP53_ECM_signature_interaction_prognostic	histology_grade_simple:G3	histology_grade_simple	G3	1.27523	0.303334	5.36112	0.784173	0.186528	3.2967	0.740021
TCGA_TP53_ECM_signature_interaction_prognostic	TP53_ECM_signature_interaction:High_Yes	TP53_ECM_signature_interaction	High_Yes	1.83192	1.13351	2.96063	0.545876	0.337765	0.882212	0.0134493
TCGA_TP53_ECM_signature_interaction_prognostic	T_stage_simple:T3/T4	T_stage_simple	T3/T4	2.05632	1.40814	3.00285	0.486307	0.333017	0.710156	0.000190233
TCGA_TP53_FLG_interaction_prognostic	age	Age	<continuous>	1.02758	1.01135	1.04408	0.973158	0.957781	0.988782	0.00081323
TCGA_TP53_FLG_interaction_prognostic	sex:Female	sex	Female	1.11099	0.788598	1.56518	0.900099	0.638905	1.26807	0.547267
TCGA_TP53_FLG_interaction_prognostic	TP53_FLG_interaction:High_No	TP53_FLG_interaction	High_No	1.3648	0.951909	1.95678	0.732708	0.511043	1.05052	0.090674
TCGA_TP53_FLG_interaction_prognostic	histology_grade_simple:G3	histology_grade_simple	G3	1.44095	0.345395	6.01148	0.693987	0.166348	2.89523	0.61619
TCGA_TP53_FLG_interaction_prognostic	TP53_FLG_interaction:Low_medium_Yes	TP53_FLG_interaction	Low_medium_Yes	1.4876	0.909775	2.43242	0.672224	0.411113	1.09917	0.113407
TCGA_TP53_FLG_interaction_prognostic	TP53_FLG_interaction:High_Yes	TP53_FLG_interaction	High_Yes	1.65823	0.937203	2.93398	0.603051	0.340834	1.067	0.0823527
TCGA_TP53_FLG_interaction_prognostic	T_stage_simple:T3/T4	T_stage_simple	T3/T4	2.09976	1.44385	3.05364	0.476245	0.327478	0.692595	0.000103502
TCGA_TP53_FN1_interaction_prognostic	TP53_FN1_interaction:Low_Yes	TP53_FN1_interaction	Low_Yes	0.959469	0.454437	2.02576	1.04224	0.493642	2.20052	0.913588
TCGA_TP53_FN1_interaction_prognostic	age	Age	<continuous>	1.02719	1.01081	1.04384	0.973528	0.958002	0.989307	0.00107316
TCGA_TP53_FN1_interaction_prognostic	sex:Female	sex	Female	1.12466	0.79871	1.58362	0.889161	0.631466	1.25202	0.501085
TCGA_TP53_FN1_interaction_prognostic	histology_grade_simple:G3	histology_grade_simple	G3	1.17314	0.278421	4.94311	0.852411	0.202302	3.59169	0.827739
TCGA_TP53_FN1_interaction_prognostic	TP53_FN1_interaction:High_No	TP53_FN1_interaction	High_No	1.36526	0.950722	1.96056	0.73246	0.51006	1.05183	0.091744
TCGA_TP53_FN1_interaction_prognostic	T_stage_simple:T3/T4	T_stage_simple	T3/T4	1.97107	1.3496	2.87871	0.507338	0.347378	0.740958	0.000445798
TCGA_TP53_FN1_interaction_prognostic	TP53_FN1_interaction:High_Yes	TP53_FN1_interaction	High_Yes	2.14983	1.33324	3.46656	0.465154	0.28847	0.750053	0.00169048
TCGA_TP53_TNFAIP6_interaction_prognostic	age	Age	<continuous>	1.02777	1.01135	1.04445	0.972981	0.95744	0.988774	0.000855263
TCGA_TP53_TNFAIP6_interaction_prognostic	sex:Female	sex	Female	1.10678	0.783889	1.56267	0.903523	0.63993	1.27569	0.564302
TCGA_TP53_TNFAIP6_interaction_prognostic	TP53_TNFAIP6_interaction:High_No	TP53_TNFAIP6_interaction	High_No	1.15916	0.806622	1.66578	0.862693	0.600319	1.23974	0.424665
TCGA_TP53_TNFAIP6_interaction_prognostic	histology_grade_simple:G3	histology_grade_simple	G3	1.28847	0.308338	5.38416	0.776117	0.18573	3.24319	0.728306
TCGA_TP53_TNFAIP6_interaction_prognostic	TP53_TNFAIP6_interaction:Low_medium_Yes	TP53_TNFAIP6_interaction	Low_medium_Yes	1.40109	0.843801	2.32644	0.713729	0.42984	1.18511	0.192398
TCGA_TP53_TNFAIP6_interaction_prognostic	TP53_TNFAIP6_interaction:High_Yes	TP53_TNFAIP6_interaction	High_Yes	1.59362	0.911244	2.78698	0.627503	0.358811	1.0974	0.102248
TCGA_TP53_TNFAIP6_interaction_prognostic	T_stage_simple:T3/T4	T_stage_simple	T3/T4	2.06716	1.4129	3.02438	0.483755	0.330646	0.707763	0.000183834
TCGA_TP53_COL1A1_interaction_prognostic	age	Age	<continuous>	1.02744	1.01107	1.04408	0.97329	0.957781	0.989051	0.000955378
TCGA_TP53_COL1A1_interaction_prognostic	TP53_COL1A1_interaction:High_No	TP53_COL1A1_interaction	High_No	1.03568	0.722842	1.48393	0.965545	0.673888	1.38343	0.848454
TCGA_TP53_COL1A1_interaction_prognostic	TP53_COL1A1_interaction:Low_Yes	TP53_COL1A1_interaction	Low_Yes	1.08276	0.513441	2.28336	0.923564	0.437951	1.94764	0.834549
TCGA_TP53_COL1A1_interaction_prognostic	sex:Female	sex	Female	1.12713	0.799942	1.58814	0.887209	0.629665	1.25009	0.493936
TCGA_TP53_COL1A1_interaction_prognostic	histology_grade_simple:G3	histology_grade_simple	G3	1.33625	0.318842	5.60015	0.748364	0.178567	3.13635	0.691751
TCGA_TP53_COL1A1_interaction_prognostic	TP53_COL1A1_interaction:High_Yes	TP53_COL1A1_interaction	High_Yes	1.57693	0.984272	2.52645	0.634143	0.395812	1.01598	0.0582196
TCGA_TP53_COL1A1_interaction_prognostic	T_stage_simple:T3/T4	T_stage_simple	T3/T4	2.07656	1.41913	3.03856	0.481565	0.329103	0.704657	0.000168396
TNFAIP6_meta_analysis_prognostic	histology_grade_simple:G4	histology_grade_simple	G4	9.33616e-07	0	#NUM!	1.0711e+06	0	#NUM!	0.990992
TNFAIP6_meta_analysis_prognostic	CON_treatment:Yes	CON_treatment	Yes	0.756644	0.526026	1.08837	1.32163	0.918807	1.90105	0.132728
TNFAIP6_meta_analysis_prognostic	concurrent_chemotherapy:Yes	concurrent_chemotherapy	Yes	0.885627	0.66546	1.17864	1.12914	0.848437	1.50272	0.404906
TNFAIP6_meta_analysis_prognostic	histology_grade_simple:G3	histology_grade_simple	G3	0.895596	0.642573	1.24825	1.11657	0.801121	1.55624	0.515088
TNFAIP6_meta_analysis_prognostic	treatment_simple:Cystectomy	treatment_simple	Cystectomy	0.980755	0.752742	1.27783	1.01962	0.782574	1.32848	0.885544
TNFAIP6_meta_analysis_prognostic	age	Age	<continuous>	1.03281	1.0205	1.04527	0.968231	0.956692	0.97991	1.30829e-07
TNFAIP6_meta_analysis_prognostic	sex:Female	sex	Female	1.04589	0.835298	1.30956	0.956128	0.763613	1.19718	0.695721
TNFAIP6_meta_analysis_prognostic	neoadjuvant_chemo:Yes	neoadjuvant_chemo	Yes	1.24055	0.88387	1.74117	0.806093	0.574326	1.13139	0.21267
TNFAIP6_meta_analysis_prognostic	TNFAIP6_group_tertiles:High	TNFAIP6_group_tertiles	High	1.33704	1.09474	1.63295	0.747923	0.612388	0.913455	0.00440857
TNFAIP6_meta_analysis_prognostic	T_stage_simple:T3/T4	T_stage_simple	T3/T4	1.43634	1.14417	1.80312	0.696214	0.554595	0.873997	0.00180447
TNFAIP6_meta_analysis_predictive	histology_grade_simple:G4	histology_grade_simple	G4	9.44553e-07	0	#NUM!	1.0587e+06	0	#NUM!	0.991
TNFAIP6_meta_analysis_predictive	CON_treatment:Yes	CON_treatment	Yes	0.757057	0.526295	1.089	1.3209	0.918274	1.90008	0.133524
TNFAIP6_meta_analysis_predictive	concurrent_chemotherapy:Yes	concurrent_chemotherapy	Yes	0.887372	0.666696	1.18109	1.12692	0.846675	1.49993	0.412743
TNFAIP6_meta_analysis_predictive	histology_grade_simple:G3	histology_grade_simple	G3	0.890485	0.638376	1.24216	1.12298	0.805051	1.56647	0.494595
TNFAIP6_meta_analysis_predictive	gene_treatment_interaction:Low_medium_Cystectomy	gene_treatment_interaction	Low_medium_Cystectomy	1.01829	0.750684	1.38129	0.982041	0.723963	1.33212	0.907259
TNFAIP6_meta_analysis_predictive	age	Age	<continuous>	1.03289	1.02059	1.04535	0.968153	0.956619	0.979825	1.20262e-07
TNFAIP6_meta_analysis_predictive	sex:Female	sex	Female	1.04741	0.836489	1.31152	0.954735	0.762476	1.19547	0.686398
TNFAIP6_meta_analysis_predictive	neoadjuvant_chemo:Yes	neoadjuvant_chemo	Yes	1.24458	0.886501	1.7473	0.803484	0.572312	1.12803	0.206233
TNFAIP6_meta_analysis_predictive	TNFAIP6_treatment_interaction:High_Cystectomy	TNFAIP6_treatment_interaction	High_Cystectomy	1.28151	0.903525	1.81763	0.780327	0.550166	1.10678	0.164218
TNFAIP6_meta_analysis_predictive	TNFAIP6_treatment_interaction:High_Radiotherapy	TNFAIP6_treatment_interaction	High_Radiotherapy	1.39166	1.076	1.79991	0.718567	0.555583	0.929364	0.0117989
TNFAIP6_meta_analysis_predictive	T_stage_simple:T3/T4	T_stage_simple	T3/T4	1.4488	1.15138	1.82305	0.690227	0.548531	0.868526	0.00156518
